# Supplementary material for: Cytotoxic, Antimicrobial, Antioxidant Properties and Effects on Cell Migration of Phenolic Compounds of Selected Transylvanian Medicinal Plants
Source: Antioxidants (Basel). 2020 Feb 18;9(2):166. doi: 10.3390/antiox9020166 (PMC7070992; doi:10.3390/antiox9020166)
Supplement: Supplementary file 1 [file antioxidants-09-00166-s001.zip]

Archive with 12 entries (12 files):
- Figure S1.tif
- Figure S10.tif
- Figure S11.tif
- Figure S2.tif
- Figure S3.tif
- Figure S4.tif
- Figure S5.tif
- Figure S6.tif
- Figure S7.tif
- Figure S8.tif
- Figure S9.tif
- Supplementary Material proof.docx
